# Supplementary material for: Pb103 Regulates Zygote/Ookinete Development in Plasmodium berghei via Double Zinc Finger Domains
Source: Pathogens. 2021 Nov 24;10(12):1536. doi: 10.3390/pathogens10121536 (PMC8707419; doi:10.3390/pathogens10121536)
Supplement: Supplementary file 1 [file pathogens-10-01536-s001.zip]

Archive with 1 entries (1 files):
- pathogens-1471604-supplementary.xlsx
