# Supplementary material for: Pb103 Regulates Zygote/Ookinete Development in Plasmodium berghei via Double Zinc Finger Domains
Source: Pathogens. 2021 Nov 24;10(12):1536. doi: 10.3390/pathogens10121536 (PMC8707419; doi:10.3390/pathogens10121536)
Supplement: Supplementary file 1 [file pathogens-10-01536-s001.zip › pathogens-1471604-supplementary.xlsx]

## Sheet: Sheet1
Pb103(-)-F1	TTTACGTACGTGTGTGTATGCATATATTCTTAAAAC
Pb103(-)-R1	GAGCTCGAAAAGAATTAAGCTGGGCTTTTTAAAGAGTAAGGGAAAAAATTATGTTTTGAAAAGTA
Pb103(-)-F2	ATGTTTTTTCCTTCAATTTCGATGGTTTTGTCATTCGCAATGAGAAACACAAGCATGTATCTCC
Pb103(-)-R2	ATCAATATTCACTACTATGCACACATATGGGGATTGCATGAACTTTGTGTTTACG
CDPK4(-)-F1	ATTTTAAGAAATATATGCCAATGTCCAAATAAATGTATCATTG
CDPK4(-)-R1	TCT ATC GAT CCG CGG GGG CCC AATTTTATTATATATATAGGTATATATGTATTTATAATG
CDPK4(-)-F2	ATC ACC CGG GGC GGC CGC GATGTATGACAGGGTAAATACATATAGTTATATATG
CDPK4(-)-R2	CATAAACAGGCAACGTACACTATATACATATATATAATTAATAAATGAG
Nek4(-)-F1	GAAATGTAACAACCAATAAGTATATTAAGAAATACTCATTAATAAG
Nek4(-)-R1	TCTATCGATCCGCGGGGGCCCAACATCTTTAGGAATTTCAAATTGTAAGGTTACAGG
Nek4(-)-F2	ATC ACC CGG GGC GGC CGCgGATATTGTTGATGTTTGATATGTTATTCTTCCAC
Nek4(-)-R2	GGAAAAATGGCAAATATGGCAGATATGCCATAATATCAATAG
Pb103-5’UTR-F1	TGATTACGCCAAGCTAGTGGAGCAGCAATGCAAATTACTTCGAGTAGCTGCG
Pb103-5’UTR-R1	AATCACACTCACCATTTTTTAAAGAGTAAGGGAAAAAATTATGTTTTGAAAAG
AGFP-F	ATGGTGAGTGTGATTAAACCAGAGATGAAG
AGFP-R	TTACTTGGCCTGACTCGGCAGCATAG
Pb103-3’UTR-F1	AGTCAGGCCAAGTAATTTTGTCATTCGCAATGAGAAACACAAGCATGTATC
Pb103-3’UTR-R1	AGAATTAAGCTGGGCGTCTTGAGTCATTATTATTAATTCATATTATG
-C215-F	TGATTACGCCAAGCTTAAATGAGCTAGAAGGGCAATATAATTATATGGAC
-C215-R	TTATTTTGATTTATGATTTTTATCTATATCATTTTTATTTGTTTCTTC
-C215-3UTR-F	GATAAAAATCATAAATCAAAAtaaTTTTGTCATTCGCAATGAGAAACACAAGCATGTATCTCC
-C215-3UTR-R	GAATTAATTCAAGCTACAAATACATAATTTTATCAAGCAATTTCTCTATGATATG
-C215-gRNA-F	TTATACAATGTTATTgTTCAATGCAATCTCTCTTATGTTTTAGAGCTAGAA
-C215-gRNA-R	TTCTAGCTCTAAAACATAAGAGAGATTGCATTGAACAATAACATTGTATAA
-C215-gRNAN20F	GTTCAATGCAATCTCTCTTAT
-C495-F	CGAGGAATTCCTTAATGGAAACAACAATTGTAACATGTACATTAATAGAAATAATAAC
-C495-R	TTATACTTCCTCAAAATTATTACTTACATAAGCTTCATTTATTTTATTTTTATCGC
-C495-3UTR-F	GTAAGTAATAATTTTGAGGAAGTATAATTTTGTCATTCGCAATGAGAAAC
-C495-3UTR-R	AAATTGTAAACTTAACAATATTCTGTATATACAAATACATAATTTTATCAAGC
-C495-gRNA-F	TTATACAATATTATTATTTCTATTGAAGGTACTGGGTTTTAGAGCTAGAA
-C495-gRNA-R	TTCTAGCTCTAAAACCCAGTACCTTCAATAGAAATAATAATATTGTATAA
-C495-gRNAN20F	ATTTCTATTGAAGGTACTGG
-ZF1-F1	TGATTACGCCAAGCTGTATAAAATAACGTCCTGAAAATGCATCTCG
-ZF1-R1	ATGCTGACGAAGAGTTACTGACATTTTCATTTTTTAAAG
-ZF1-F2	ATGTCAGTAACTCTTCGTCAGCATGAAGATTTAAGATCAATTCCAGATTTAAAAAGAACTAAGCTTTG
-ZF1-R2	AAATTGTAAACTTAAGTCGCTATTAATACGTTGATAATTATTTCTGTTGACATCC
-ZF1-gRNA-F	TTATACAATATTATTTAACTCTTCGTCAGCATTTCGTTTTAGAGCTAGAA
-ZF1-gRNA-R	TTCTAGCTCTAAAACGAAATGCTGACGAAGAGTTAAATAATATTGTATAA
-ZF1-gRNA-N20F1	TAACTCTTCGTCAGCATTTC
-ZF2-F1	TGATTACGCCAAGCTCCATTAATAGTAATTAATTGCATCTTTGTGTTTG
-ZF2-R1	TTGTGCTGATTTTAATTCATCCTGGTTATGAGC
-ZF2-F2	ATGAATTAAAATCAGCACAACCAAGAATTCCAGAAATTTTATTAGAAAAAGGT
-ZF2-R2	AAATTGTAAACTTAAATTGTTAATATTATTGTTGTTGTTGTTGTACTTATTTAAG
-ZF2-gRNA-F	TTATACAATGTTATTGAAAATAAAGCATGCTTAAAGTTTTAGAGCTAGAA
-ZF2-gRNA-R	TTCTAGCTCTAAAACTTTAAGCATGCTTTATTTTCAATAACATTGTATAA
-ZF2-gRNA-N20F1	GAAAATAAAGCATGCTTAAA
